# Supplementary material for: Identification of Appropriate Endogenous Controls for Circulating miRNA Quantification in Working Dogs under Physiological Stress Conditions
Source: Animals (Basel). 2023 Feb 6;13(4):576. doi: 10.3390/ani13040576 (PMC9951723; doi:10.3390/ani13040576)
Supplement: Supplementary file 1 [file animals-13-00576-s001.zip]

Archive with 2 entries (2 files):
- Table S1 - NGS data.xlsx
- Table S2 - EC expression stability.xlsx
