# Supplementary material for: Identification of Appropriate Endogenous Controls for Circulating miRNA Quantification in Working Dogs under Physiological Stress Conditions
Source: Animals (Basel). 2023 Feb 6;13(4):576. doi: 10.3390/ani13040576 (PMC9951723; doi:10.3390/ani13040576)
Supplement: Supplementary file 1 [file animals-13-00576-s001.zip › Table S1 - NGS data.xlsx]

## Sheet: Table SA
Table SA: T0 and T1 NGS data ordered by counts
Table SA shows the serum miRNome at T0 and T1 (respectively in yellow and blue) the first column indicates the name of the miRNAs, subsequently, from the second sixth column, the total NGS counts detected in the serum of each dog are shown (n = 6). The data were ordered according to the number of counts with decreasing values from top to bottom to highlight the most expressed miRNAs.
	Dog ID: A	Dog ID: B	Dog ID: C	Dog ID: D	Dog ID: E	Dog ID: F				Dog ID: A	Dog ID: B	Dog ID: C	Dog ID: D	Dog ID: E	Dog ID: F
MiRNAs	T0 - Total counts	T0 - Total counts	T0 - Total counts	T0 - Total counts	T0 -Total counts	T0 -Total counts	T0 - mean total count		MiRNAs	T1 - Total counts	T1 - Total counts	T1 - Total counts	T1 - Total counts	T1 - Total counts	T1 - Total counts	T1 - mean total count
cfa-miR-486	467447	212946	296261	391004	116474	220196	284055		cfa-miR-486	490177	406070	338101	394152	155965	282922	287843
cfa-miR-16	49219	30518	39755	55161	11503	17494	33941.7		cfa-miR-16	63474	29475	23663	47358	13758	25959	36317.5
cfa-miR-92a	26213	21286	29848	36610	9329	13879	22860.8		cfa-miR-92a	32831	32798	26818	32174	11107	20431	23963.8
cfa-miR-191	24218	16154	30358	26716	5195	10333	18829		cfa-miR-191	40431	9405	14777	17870	6060	14137	21531.2
cfa-miR-223	19889	12117	22052	13212	3486	4732	12581.3		cfa-miR-223	33737	6647	7459	12465	4120	9332	14889.3
cfa-miR-423a	10221	12290	15992	21456	5069	5641	11778.2		cfa-miR-423a	14186	13268	13339	20710	6324	12050	12439
cfa-let-7b	11783	10182	12376	12127	4734	7181	9730.5		cfa-let-7b	16840	11157	9950	13197	5295	11111	10573.3		A (F)	B (F)	C (F)	D (M)	E (M)	F (M)
cfa-miR-25	13225	6852	12951	12119	2599	5210	8826		cfa-miR-25	21024	7215	7237	13173	3461	8675	10125.8
cfa-miR-93	8237	4301	7712	8256	1822	3858	5697.67		cfa-miR-93	13522	4486	4205	7800	2627	5373	6578.5
cfa-let-7a	4569	5664	7893	5912	3737	3131	5151		cfa-let-7a	8967	6978	7051	8133	4789	6773	5884
cfa-let-7g	5502	2843	4953	4837	1997	1920	3675.33		cfa-let-7g	7027	4405	3646	5461	2358	3746	3929.5
cfa-miR-30d	2505	3600	5066	5614	951	1798	3255.67		cfa-miR-30d	5010	1920	2152	3389	902	2656	3673.17
cfa-miR-339	3976	1763	2942	3829	591	1475	2429.33		cfa-let-7f	4674	3559	3792	3714	2806	3208	2859.67
cfa-let-7f	1945	2498	3759	2799	2128	1300	2404.83		cfa-miR-339	5929	1841	2365	3332	1065	2707	2754.83
cfa-miR-451	3378	2236	2345	3514	537	1134	2190.67		cfa-miR-425	5552	2504	1203	3202	899	2529	2614.83
cfa-miR-425	2942	2559	1911	3662	723	1282	2179.83		cfa-miR-451	5529	3367	1230	2912	660	1635	2549.17
cfa-miR-24	1696	2484	2758	3674	786	1056	2075.67		cfa-miR-23a	4601	1318	1192	2987	892	1675	2527
cfa-miR-23a	1522	2071	2823	3186	1062	1419	2013.83		cfa-miR-24	3908	1557	1491	2776	889	1722	2444.33
cfa-miR-140	2018	2028	2902	2804	473	1052	1879.5		cfa-miR-29a	4785	919	608	2345	683	1773	2321.83
cfa-miR-128	2189	1607	2634	3076	578	1052	1856		cfa-miR-140	4306	1137	1485	2579	903	1982	2260.83
cfa-miR-29a	1538	1616	1985	3147	648	1750	1780.67		cfa-miR-128	4174	1632	1484	2864	607	1783	2186.83
cfa-miR-150	1594	1339	1843	2332	910	2209	1704.5		cfa-miR-150	2861	964	1314	1121	1228	1611	1915.67
cfa-miR-122	226	948	2297	3205	1239	1180	1515.83		cfa-miR-142	3863	1336	1023	2053	715	1514	1794.17
cfa-miR-142	1927	1309	1996	2187	617	793	1471.5		cfa-miR-21	2793	1528	647	2460	1057	1413	1711.5
cfa-miR-21	1041	1389	1628	1964	1260	1235	1419.5		cfa-miR-122	1060	1004	953	5005	1854	4328	1654.83
cfa-miR-8859a	707	1287	1720	2228	826	1041	1301.5		cfa-miR-8859a	1640	984	1132	1998	758	1358	1457
cfa-miR-125a	842	880	759	1769	490	2494	1205.67		cfa-miR-125a	1661	827	602	2004	685	970	1342.17
cfa-miR-320	788	947	1189	1875	509	932	1040		cfa-miR-320	1953	772	692	1603	522	1048	1234.17
cfa-miR-342	872	973	1188	1423	735	762	992.167		cfa-miR-342	1988	804	752	1318	937	1001	1178.17
cfa-miR-1306	1347	661	1030	1249	727	757	961.833		cfa-miR-221	1625	489	465	740	280	736	1077.83
cfa-miR-486-3p	1236	760	1178	1249	472	755	941.667		cfa-miR-146a	1828	741	388	2612	561	850	1072.83
cfa-miR-221	542	1096	1647	1463	278	358	897.333		cfa-miR-10b	1590	461	295	1487	256	701	1018.67
cfa-miR-125b	496	844	745	1176	387	1540	864.667		cfa-miR-125b	1265	717	523	1309	511	728	992.833
cfa-miR-146a	576	773	900	1686	582	668	864.167		cfa-miR-126	1246	903	590	1123	307	739	971.167
cfa-miR-126	512	1025	1247	1322	381	606	848.833		cfa-miR-486-3p	1205	1004	1063	1234	468	1001	936.5
cfa-miR-26b	920	770	1194	992	519	509	817.333		cfa-miR-26b	1591	846	695	804	551	671	929.167
cfa-miR-10b	342	505	596	1362	236	1823	810.667		cfa-miR-10a	1175	425	343	1173	290	668	916.333
cfa-miR-10a	312	619	785	1333	246	1340	772.5		cfa-miR-1306	890	1026	1094	1106	674	559	885.667
cfa-miR-148a	918	512	1086	1071	402	503	748.667		cfa-miR-28	1364	458	597	771	267	729	869.5
cfa-miR-28	521	943	1294	1050	258	308	729		cfa-miR-148a	1500	519	532	1070	398	759	845.667
cfa-miR-193a	425	919	592	1121	279	307	607.167		cfa-miR-29c	1784	354	230	781	172	468	770.333
cfa-miR-29c	738	511	648	966	176	537	596		cfa-miR-192	1263	427	233	1207	495	815	741.833
cfa-miR-192	318	368	567	983	601	669	584.333		cfa-miR-193a	709	542	346	762	312	742	654.5
cfa-miR-197	502	528	663	938	237	253	520.167		cfa-miR-199	1171	431	177	815	325	505	604.333
cfa-miR-199	595	457	425	498	375	700	508.333		cfa-miR-143	2084	114	31	276	70	218	599
cfa-miR-660	231	640	768	964	151	145	483.167		cfa-miR-197	699	482	625	613	254	406	553
cfa-miR-532	351	492	766	805	108	161	447.167		cfa-miR-660	649	418	361	892	183	522	552.833
cfa-miR-15b	605	334	631	682	171	219	440.333		cfa-miR-532	865	240	246	500	83	394	532.833
cfa-miR-205	432	355	322	751	270	496	437.667		cfa-miR-205	999	261	117	1005	299	377	532.167
cfa-miR-27a	327	415	496	779	226	250	415.5		cfa-miR-99a	973	236	206	473	190	302	530
cfa-miR-99a	242	397	472	623	105	610	408.167		cfa-miR-27a	876	245	220	642	195	367	507
cfa-let-7c	196	355	541	457	205	663	402.833		cfa-miR-15b	1004	548	286	655	174	341	506.833
cfa-miR-27b	389	383	443	687	155	278	389.167		cfa-miR-186	1155	215	219	448	80	233	503.333
cfa-miR-186	469	308	564	718	99	176	389		cfa-miR-27b	993	279	209	626	181	360	489.833
cfa-miR-326	145	496	612	828	94	83	376.333		cfa-let-7c	501	225	221	380	179	248	453.667
cfa-miR-1307	260	399	548	560	136	178	346.833		cfa-miR-26a	1049	212	193	261	164	240	419.667
cfa-miR-26a	494	343	418	339	159	210	327.167		cfa-miR-326	404	333	402	396	75	261	419.5
cfa-miR-143	395	237	188	198	64	823	317.5		cfa-miR-1307	298	358	371	469	177	279	353.167
cfa-miR-103	236	342	475	352	164	130	283.167		cfa-miR-23b	759	165	108	470	134	199	349.5
cfa-miR-361	283	352	338	512	60	138	280.5		cfa-miR-103	575	348	396	462	239	377	339.667
cfa-miR-101	401	216	252	404	148	162	263.833		cfa-miR-361	584	234	138	328	102	225	330.667
cfa-miR-23b	175	215	292	482	171	178	252.167		cfa-miR-145	723	90	71	291	70	181	302.833
cfa-miR-145	226	172	202	254	91	375	220		cfa-miR-101	575	247	168	297	130	212	292.833
cfa-miR-375	42	197	151	478	172	219	209.833		cfa-miR-378	501	154	101	320	105	343	261.333
cfa-miR-1343	197	191	252	366	109	135	208.333		cfa-miR-20a	443	195	100	270	63	122	235.5
cfa-miR-20a	261	188	274	331	74	103	205.167		cfa-miR-181a	480	104	146	194	68	129	228
cfa-miR-378	111	206	330	291	85	155	196.333		cfa-miR-1343	278	249	263	328	113	240	221.833
cfa-miR-7	429	101	219	179	73	79	180		cfa-miR-375	103	165	70	348	120	239	220
cfa-miR-181a	176	179	279	262	56	112	177.333		cfa-miR-129	343	89	183	180	127	250	206
cfa-miR-129	148	127	359	201	88	118	173.5		cfa-miR-7	562	173	171	214	118	128	202.167
cfa-miR-502	97	183	274	296	38	48	156		cfa-miR-502	333	92	124	210	33	118	195.333
cfa-miR-194	122	145	150	272	93	126	151.333		cfa-miR-194	385	129	65	389	91	285	195.167
cfa-miR-30c	209	113	192	169	42	77	133.667		cfa-miR-30c	517	73	110	118	43	111	185
cfa-miR-184	94	123	261	207	35	45	127.5		cfa-miR-19b	371	111	77	189	53	132	153.167
cfa-miR-19b	211	111	167	194	37	39	126.5		cfa-miR-155	289	53	93	116	99	158	149.667
cfa-miR-365	106	167	89	282	56	47	124.5		cfa-miR-500	223	50	72	126	21	111	139
cfa-miR-148b	155	104	152	201	63	65	123.333		cfa-miR-365	191	100	21	142	52	125	138.667
cfa-miR-155	111	96	174	136	67	136	120		cfa-miR-30a	210	54	40	216	48	96	133.5
cfa-miR-500	72	137	177	227	20	50	113.833		cfa-miR-184	123	163	93	172	30	53	132.333
cfa-miR-30a	51	82	90	208	39	172	107		cfa-miR-185	334	74	71	137	42	90	132.333
cfa-miR-328	58	113	110	208	50	67	101		cfa-miR-148b	206	90	88	146	46	86	131.833
cfa-miR-185	130	85	121	173	29	52	98.3333		cfa-miR-574	189	51	59	115	60	108	112.333
cfa-miR-574	100	108	119	105	61	92	97.5		cfa-miR-1836	210	126	2	178	46	4	105
cfa-miR-1836	135	170	2	197	50	1	92.5		cfa-miR-328	62	96	116	158	53	97	101.667
cfa-miR-15a	128	55	99	147	31	49	84.8333		cfa-miR-22	176	54	47	146	42	88	100.5
cfa-miR-22	50	98	73	146	45	65	79.5		cfa-miR-15a	198	133	63	118	44	61	96.5
cfa-miR-1271	86	75	119	123	25	32	76.6667		cfa-miR-1271	196	44	57	74	20	95	95
cfa-miR-107	92	74	80	101	20	38	67.5		cfa-miR-107	164	105	54	98	25	57	79.5
cfa-miR-203	60	53	41	93	37	69	58.8333		cfa-miR-203	143	33	12	170	25	73	72.6667
cfa-miR-181b	31	55	92	82	19	28	51.1667		cfa-miR-181b	104	44	37	78	33	42	63.3333
cfa-miR-19a	76	36	62	82	9	21	47.6667		cfa-miR-19a	115	36	37	47	25	33	54.1667
cfa-miR-383	28	62	104	39	31	15	46.5		cfa-miR-1842	112	13	26	48	16	33	51.8333
cfa-miR-98	66	33	54	62	27	20	43.6667		cfa-miR-503	119	19	32	38	26	42	50.8333
cfa-miR-1	34	28	31	25	38	99	42.5		cfa-miR-383	43	35	53	24	21	41	49
cfa-miR-92b	22	58	68	70	14	10	40.3333		cfa-miR-450b	98	30	29	40	27	55	46.8333
cfa-miR-1842	43	36	73	64	7	19	40.3333		cfa-miR-98	76	59	37	56	32	41	45.3333
cfa-miR-503	55	38	77	31	18	22	40.1667		cfa-miR-152	105	31	11	73	26	30	45.1667
cfa-miR-874	26	25	30	54	34	56	37.5		cfa-miR-92b	46	32	62	31	14	41	44.3333
cfa-miR-450b	40	31	59	30	37	26	37.1667		cfa-miR-874	63	35	31	54	26	52	43.6667
cfa-miR-505	23	37	63	42	14	34	35.5		cfa-miR-1	38	29	22	52	220	33	43.1667
cfa-miR-345	20	48	67	49	6	17	34.5		cfa-miR-222	73	20	16	49	20	62	42.5
cfa-miR-222	24	35	51	43	18	35	34.3333		cfa-miR-505	41	42	32	44	21	42	38.5
cfa-miR-152	35	21	26	30	24	65	33.5		cfa-miR-29b	94	30	17	30	13	16	37.3333
cfa-miR-141	26	20	15	54	31	40	31		cfa-miR-99b	59	16	25	53	20	30	36.8333
cfa-miR-8859b	22	34	37	57	19	17	31		cfa-miR-345	32	40	26	54	8	30	36.5
cfa-miR-29b	55	26	29	44	13	18	30.8333		cfa-miR-141	52	35	6	55	14	50	35.3333
cfa-miR-671	25	40	57	37	10	15	30.6667		cfa-miR-551b	47	10	16	22	5	23	34
cfa-miR-99b	19	30	43	52	10	27	30.1667		cfa-miR-1839	76	54	14	36	15	18	33.5
cfa-miR-551b	22	27	55	51	11	13	29.8333		cfa-miR-340	53	18	29	32	21	26	33.3333
cfa-miR-340	25	29	47	48	10	13	28.6667		cfa-miR-8859b	33	23	19	39	15	27	32.8333
cfa-miR-1839	31	26	29	50	6	14	26		cfa-miR-671	28	16	26	34	12	19	31.1667
cfa-miR-1838	18	24	28	52	11	20	25.5		cfa-let-7e	37	22	17	27	25	23	29
cfa-let-7e	13	27	28	36	14	32	25		cfa-miR-200c	61	12	5	41	12	22	28.8333
cfa-miR-130b	18	28	49	30	8	12	24.1667		cfa-miR-1838	36	17	14	40	10	35	28.5
cfa-miR-331	15	25	31	47	7	16	23.5		cfa-miR-130b	40	12	22	37	12	17	27.8333
cfa-miR-206	9	63	22	11	11	24	23.3333		cfa-miR-331	32	29	21	25	19	28	26.3333
cfa-miR-542	23	20	38	16	16	24	22.8333		cfa-miR-206	25	201	4	21	12	51	26
cfa-miR-200c	21	25	17	37	14	19	22.1667		cfa-miR-542	32	20	16	20	23	34	24.3333
cfa-miR-1844	10	41	37	23	7	7	20.8333		cfa-miR-218	58	19	8	11	10	22	23
cfa-miR-190b	19	13	33	29	6	9	18.1667		cfa-miR-30b	62	8	9	12	3	14	22.5
cfa-miR-30b	34	8	25	26	7	7	17.8333		cfa-miR-1844	15	13	14	19	4	15	21.6667
cfa-miR-218	27	22	16	19	6	17	17.8333		cfa-miR-195	46	25	4	32	4	19	20.6667
cfa-miR-151	8	15	35	23	11	7	16.5		cfa-miR-652	45	9	14	19	10	22	20.5
cfa-miR-499	10	21	20	28	6	9	15.6667		cfa-miR-190b	29	21	10	27	6	15	19.8333
cfa-miR-210	12	13	30	21	7	10	15.5		cfa-miR-210	34	6	12	11	13	15	19.1667
cfa-miR-195	15	10	10	22	12	24	15.5		cfa-miR-30e	50	5	4	17	5	13	19
cfa-miR-1840	9	15	13	42	2	12	15.5		cfa-miR-499	30	28	10	20	10	11	19
cfa-miR-652	11	16	29	19	4	10	14.8333		cfa-miR-421	45	6	6	24	5	12	18.8333
cfa-miR-421	16	23	20	17	6	2	14		cfa-miR-151	11	10	12	14	10	17	17
cfa-miR-133a	10	27	9	8	7	23	14		cfa-miR-133a	25	10	2	9	9	37	16.5
cfa-miR-18a	20	15	14	26	2	4	13.5		cfa-miR-371	36	3	11	18	11	9	16.3333
cfa-miR-30e	14	10	25	22	0	7	13		cfa-miR-18a	35	10	7	14	1	8	16
cfa-miR-187	1	4	30	34	2	7	13		cfa-miR-363	33	10	9	11	6	11	15.1667
cfa-miR-363	17	11	18	21	4	4	12.5		cfa-miR-1840	4	17	19	19	6	13	14.6667
cfa-miR-371	8	10	24	15	10	3	11.6667		cfa-miR-196b	38	4	11	7	8	8	14.5
cfa-miR-183	5	14	13	24	3	8	11.1667		cfa-miR-187	10	3	20	14	3	38	14.5
cfa-miR-32	34	4	8	14	3	3	11		cfa-miR-885	22	2	1	9	5	11	13.8333
cfa-miR-362	6	13	23	9	8	6	10.8333		cfa-miR-183	15	3	8	14	2	12	12.8333
cfa-miR-196b	16	7	21	10	3	8	10.8333		cfa-miR-362	14	6	15	5	2	6	12.1667
cfa-miR-885	3	5	9	29	9	9	10.6667		cfa-miR-133c	17	14	2	8	1	15	11.5
cfa-miR-409	12	8	7	3	12	18	10		cfa-miR-144	18	28	15	13	21	6	11.1667
cfa-miR-144	10	12	7	20	6	4	9.83333		cfa-miR-324	17	7	25	12	10	13	11
cfa-miR-133c	5	14	10	10	3	15	9.5		cfa-miR-224	24	1	0	21	8	10	10.8333
cfa-miR-1249	7	12	13	12	5	6	9.16667		cfa-miR-409	12	4	3	17	4	9	10
cfa-miR-324	6	12	15	16	3	3	9.16667		cfa-miR-374a	17	8	11	5	10	6	9.83333
cfa-miR-374a	9	9	11	10	7	5	8.5		cfa-miR-381	23	2	1	13	4	7	9
cfa-miR-34a	10	9	3	19	2	6	8.16667		cfa-miR-146b	24	3	0	10	2	1	8.66667
cfa-miR-664	14	3	15	12	2	3	8.16667		cfa-miR-181d	9	3	5	7	2	7	8.5
cfa-miR-181d	6	12	11	11	2	6	8		cfa-miR-214	15	8	4	12	10	13	8.5
cfa-miR-224	7	8	6	12	4	11	8		cfa-miR-1249	3	5	3	6	7	1	8.5
cfa-miR-8865	2	6	11	14	5	10	8		cfa-miR-34a	11	3	5	15	7	8	8.33333
cfa-miR-130a	9	7	8	10	2	7	7.16667		cfa-miR-8865	3	5	8	13	3	8	8.16667
cfa-miR-432	11	9	4	2	9	8	7.16667		cfa-miR-127	13	4	4	10	5	14	7.83333
cfa-miR-214	5	7	12	3	9	5	6.83333		cfa-miR-1841	18	4	6	4	0	3	7.66667
cfa-miR-132	5	4	14	7	4	3	6.16667		cfa-miR-130a	12	5	5	8	5	7	7.66667
cfa-miR-127	3	10	2	1	7	14	6.16667		cfa-miR-664	11	7	5	6	0	6	7.66667
cfa-miR-1841	7	8	6	12	1	1	5.83333		cfa-miR-32	8	7	7	12	7	5	6.66667
cfa-miR-106b	5	7	3	15	2	3	5.83333		cfa-miR-432	8	1	3	17	6	9	6.66667
cfa-miR-381	4	7	4	11	2	7	5.83333		cfa-miR-106b	9	4	2	9	6	4	6.5
cfa-miR-146b	6	8	8	7	2	3	5.66667		cfa-miR-132	7	0	2	5	1	2	6.5
cfa-miR-301a	5	7	7	8	2	3	5.33333		cfa-miR-350	12	3	0	7	0	3	6.5
cfa-miR-1296	10	4	5	8	0	5	5.33333		cfa-miR-1301	8	5	4	9	0	3	6.33333
cfa-miR-350	5	5	10	9	0	3	5.33333		cfa-miR-301a	10	7	8	7	3	5	6.16667
cfa-miR-182	8	5	7	6	0	6	5.33333		cfa-miR-489	7	2	2	8	2	6	5.83333
cfa-miR-1301	1	3	11	12	0	4	5.16667		cfa-miR-181c	6	2	3	5	0	3	5.66667
cfa-miR-181c	1	7	9	8	1	3	4.83333		cfa-miR-429	6	5	1	11	3	8	5.66667
cfa-miR-429	1	3	7	11	4	3	4.83333		cfa-miR-497	11	8	3	9	5	8	5
cfa-miR-454	6	7	7	4	4	1	4.83333		cfa-miR-590	8	0	6	10	2	5	5
cfa-miR-489	0	9	4	9	3	3	4.66667		cfa-miR-1296	7	3	2	6	2	0	4.83333
cfa-miR-590	4	3	6	5	5	3	4.33333		cfa-miR-454	5	7	13	7	13	12	4.66667
cfa-miR-193b	2	1	6	6	4	5	4		cfa-miR-200b	4	5	2	12	7	7	4.33333
cfa-miR-483	2	1	2	9	9	1	4		cfa-miR-182	2	0	1	2	3	1	4.33333
cfa-miR-200b	1	0	5	11	3	3	3.83333		cfa-miR-1835	8	0	1	3	3	8	4.16667
cfa-miR-769	7	2	6	3	3	2	3.83333		cfa-miR-95	7	1	1	8	2	0	4.16667
cfa-miR-1835	4	5	3	7	0	2	3.5		cfa-miR-31	8	1	2	1	34	1	4
cfa-miR-139	0	5	1	8	1	6	3.5		cfa-miR-193b	2	11	5	5	4	9	4
cfa-miR-497	1	4	3	2	2	8	3.33333		cfa-miR-483	2	4	1	9	4	4	4
cfa-miR-95	1	3	4	7	1	3	3.16667		cfa-miR-139	3	4	0	7	3	3	4
cfa-miR-31	1	0	1	1	0	14	2.83333		cfa-miR-769	6	2	2	8	0	1	3.66667
cfa-miR-133b	2	7	2	3	1	1	2.66667		cfa-miR-374b	6	4	1	2	0	6	3
cfa-miR-424	5	4	3	2	0	1	2.5		cfa-miR-133b	3	5	2	1	0	5	2.83333
cfa-miR-20b	5	0	2	5	1	2	2.5		cfa-miR-379	5	2	0	10	2	2	2.66667
cfa-miR-374b	2	3	5	3	0	1	2.33333		cfa-miR-424	4	0	0	1	3	4	2.33333
cfa-miR-379	3	1	1	3	1	5	2.33333		cfa-miR-149	3	3	1	2	0	2	2.16667
cfa-miR-149	2	2	2	1	0	5	2		cfa-miR-628	5	1	0	1	1	1	2
cfa-miR-134	3	0	1	3	1	4	2		cfa-miR-20b	2	1	4	3	3	4	2
cfa-miR-628	4	0	3	3	0	1	1.83333		cfa-miR-188	3	2	0	4	3	4	2
cfa-miR-33a	4	4	0	3	0	0	1.83333		cfa-miR-9	3	2	1	2	6	2	2
cfa-miR-335	2	1	3	3	2	0	1.83333		cfa-miR-134	3	1	1	2	0	1	2
cfa-miR-8903	4	3	0	3	1	0	1.83333		cfa-miR-330	4	1	1	1	0	1	1.83333
cfa-miR-188	1	3	1	2	2	1	1.66667		cfa-miR-6529	2	0	2	1	0	1	1.66667
cfa-miR-494	3	1	2	0	1	3	1.66667		cfa-miR-8803	2	0	0	1	0	0	1.66667
cfa-miR-6529	1	1	3	2	1	1	1.5		cfa-miR-33a	3	2	0	1	2	1	1.66667
cfa-miR-8803	1	1	1	2	3	1	1.5		cfa-miR-335	1	2	1	7	4	0	1.66667
cfa-miR-9	0	4	1	1	3	0	1.5		cfa-miR-8903	3	1	3	0	1	0	1.66667
cfa-miR-1843	0	1	4	1	1	1	1.33333		cfa-miR-1843	1	1	0	1	0	0	1.5
cfa-miR-330	1	1	0	5	1	0	1.33333		cfa-miR-200a	3	0	0	3	0	2	1.5
cfa-miR-204	1	1	0	1	0	5	1.33333		cfa-miR-204	2	0	0	2	1	3	1.5
cfa-miR-215	1	2	0	2	2	0	1.16667		cfa-miR-215	2	2	0	0	2	0	1.33333
cfa-miR-1468	0	2	4	0	0	1	1.16667		cfa-miR-323	3	1	0	0	3	2	1.33333
cfa-miR-551a	1	0	3	2	1	0	1.16667		cfa-miR-494	1	1	0	8	1	0	1.33333
cfa-miR-190a	0	0	1	3	3	0	1.16667		cfa-miR-190a	1	3	2	1	2	1	1.33333
cfa-miR-504	0	3	0	3	0	0	1		cfa-miR-17	4	1	1	3	0	1	1.16667
cfa-miR-802	1	0	0	2	3	0	1		cfa-miR-504	1	2	0	0	1	0	1.16667
cfa-miR-200a	0	0	4	0	0	2	1		cfa-miR-802	2	0	1	5	2	0	1.16667
cfa-miR-338	0	3	1	1	1	0	1		cfa-miR-1468	0	0	0	2	0	1	1.16667
cfa-miR-17	2	0	0	3	0	0	0.833333		cfa-miR-2114	2	0	0	0	0	2	1.16667
cfa-miR-485	1	0	0	0	0	4	0.833333		cfa-miR-338	1	2	0	1	0	1	1.16667
cfa-miR-323	0	1	1	1	1	1	0.833333		cfa-miR-219-5p	4	0	1	3	0	0	1.16667
cfa-miR-2114	0	0	4	0	1	0	0.833333		cfa-miR-551a	0	0	2	2	1	0	1
cfa-miR-135a-5p	1	0	1	2	0	1	0.833333		cfa-miR-485	1	0	0	0	1	0	0.833333
cfa-miR-217	0	1	0	1	0	2	0.666667		cfa-miR-376a	4	0	0	1	0	0	0.833333
cfa-miR-219-5p	1	0	1	2	0	0	0.666667		cfa-let-7d	3	3	2	0	0	0	0.833333
cfa-miR-106a	0	0	1	1	0	1	0.5		cfa-miR-135a-5p	1	0	1	1	2	1	0.833333
cfa-miR-138a	0	0	1	2	0	0	0.5		cfa-miR-138a	1	0	1	1	0	0	0.666667
cfa-miR-208b	0	0	0	1	2	0	0.5		cfa-miR-217	0	0	1	0	0	1	0.666667
cfa-miR-3958	0	1	0	0	1	1	0.5		cfa-miR-196a	2	0	1	2	2	1	0.666667
cfa-let-7d	1	0	2	0	0	0	0.5		cfa-miR-106a	0	0	0	0	0	0	0.5
cfa-miR-124	1	0	0	0	0	2	0.5		cfa-miR-208b	0	1	0	0	1	0	0.5
cfa-miR-18b	0	1	2	0	0	0	0.5		cfa-miR-3958	0	0	0	1	0	0	0.5
cfa-miR-96	0	0	0	1	0	2	0.5		cfa-miR-491	1	1	0	0	1	0	0.5
cfa-miR-450a	2	0	1	0	0	0	0.5		cfa-miR-124	1	0	0	0	1	0	0.5
cfa-miR-329b	0	2	0	0	0	0	0.333333		cfa-miR-18b	0	0	0	0	0	0	0.5
cfa-miR-369	0	1	1	0	0	0	0.333333		cfa-miR-96	0	0	0	0	0	1	0.5
cfa-miR-491	0	0	1	0	0	1	0.333333		cfa-miR-450a	2	0	0	0	0	2	0.5
cfa-miR-216a	0	0	0	1	1	0	0.333333		cfa-miR-329b	0	0	0	0	0	0	0.333333
cfa-miR-196a	0	0	0	0	0	2	0.333333		cfa-miR-369	0	0	0	1	1	1	0.333333
cfa-miR-299	0	0	0	0	0	2	0.333333		cfa-miR-487b	1	0	0	1	0	1	0.333333
cfa-miR-202	0	0	0	1	1	0	0.333333		cfa-miR-592	1	0	0	0	0	0	0.333333
cfa-miR-216b	0	0	0	1	0	0	0.166667		cfa-miR-147	1	0	0	0	0	2	0.333333
cfa-miR-452	0	0	0	0	1	0	0.166667		cfa-miR-216a	0	0	0	2	1	1	0.333333
cfa-miR-708	0	0	0	0	0	1	0.166667		cfa-miR-455	2	0	0	2	0	0	0.333333
cfa-miR-487b	0	0	1	0	0	0	0.166667		cfa-miR-105a	2	0	0	1	0	0	0.333333
cfa-miR-376a	0	0	0	0	1	0	0.166667		cfa-miR-299	0	0	0	0	0	0	0.333333
cfa-miR-433	0	0	1	0	0	0	0.166667		cfa-miR-202	0	0	0	1	0	0	0.333333
cfa-miR-592	0	0	0	1	0	0	0.166667		cfa-miR-216b	0	0	0	0	0	0	0.166667
cfa-miR-301b	0	0	1	0	0	0	0.166667		cfa-miR-452	0	0	0	0	0	0	0.166667
cfa-miR-8799d	0	0	0	1	0	0	0.166667		cfa-miR-708	0	0	0	0	0	1	0.166667
cfa-miR-8799c	0	0	0	0	1	0	0.166667		cfa-miR-2483	1	0	0	0	0	0	0.166667
cfa-miR-8890	0	0	1	0	0	0	0.166667		cfa-miR-433	0	0	0	0	0	0	0.166667
cfa-miR-147	0	0	0	0	0	1	0.166667		cfa-miR-301b	0	0	1	2	0	0	0.166667
cfa-miR-506	0	1	0	0	0	0	0.166667		cfa-miR-8799d	0	0	0	0	0	0	0.166667
cfa-miR-455	1	0	0	0	0	0	0.166667		cfa-miR-8799c	0	0	0	0	0	0	0.166667
cfa-miR-493	0	0	0	1	0	0	0.166667		cfa-miR-8890	0	0	0	0	0	0	0.166667
cfa-miR-135a-3p	0	1	0	0	0	0	0.166667		cfa-miR-506	0	0	0	0	0	0	0.166667
cfa-miR-137	0	0	0	1	0	0	0.166667		cfa-miR-493	0	0	0	0	0	0	0.166667
cfa-miR-377	0	0	0	0	0	0	0		cfa-miR-135a-3p	0	1	0	2	1	1	0.166667
cfa-miR-2483	0	0	0	0	0	0	0		cfa-miR-137	0	0	0	0	0	0	0.166667
cfa-miR-411	0	0	0	0	0	0	0		cfa-miR-211	1	0	0	0	0	0	0.166667
cfa-miR-544	0	0	0	0	0	0	0		cfa-miR-377	0	0	0	0	0	1	0
cfa-miR-8876	0	0	0	0	0	0	0		cfa-miR-411	0	0	0	1	0	0	0
cfa-miR-105a	0	0	0	0	0	0	0		cfa-miR-544	0	0	0	0	0	1	0
cfa-miR-545	0	0	0	0	0	0	0		cfa-miR-8876	0	1	1	0	0	2	0
cfa-miR-889	0	0	0	0	0	0	0		cfa-miR-545	0	0	0	1	0	0	0
cfa-miR-211	0	0	0	0	0	0	0		cfa-miR-889	0	0	0	1	0	0	0

## Sheet: Table SB
Table SB: T0 and T1 NGS statistical results
Table SB shows the results of statistical analysis of T1 vs T0 (Max group means, Fold change, Log2 fold change, p-value, FDR p-value, Bonferroni).
Exclusively the miRNAs with a Bonferroni value lower than 1 (miRNA-let-7a, miRNA-Let-7f, miRNA-122) differ between T0 and T1.
The miRNAs in red (first nine miRNAs, and miR-320) are those selected for qPCR validation as probable Endogenous Control references. In gray are highlighted the miRNAs differentially expressed between T1 and T0 (Bonferroni ˂ 1).
MiRNAs	T1 vs T0 - Max group means	T1 vs T0 - Fold change	T1 vs T0 - Log2 fold change	T1 vs T0 p-value	T1 vs T0 - FDR p-value	T1 vs T0 Bonferroni
cfa-miR-486	344564	1.20894	0.273739	0.251099	0.978689	1	Candidate EC
cfa-miR-16	33947.8	-1.01917	-0.0273969	0.862868	0.994706	1	Candidate EC
cfa-miR-92a	26026.5	1.13189	0.17873	0.33302	0.978689	1	Candidate EC
cfa-miR-191	18829	-1.16586	-0.221396	0.154384	0.978689	1	Candidate EC
cfa-miR-223	12581.3	-1.10597	-0.145317	0.330556	0.978689	1	Candidate EC
cfa-miR-423a	13312.8	1.16839	0.224516	0.110277	0.978689	1	Candidate EC
cfa-let-7b	11258.3	1.11071	0.151489	0.221354	0.978689	1	Candidate EC
cfa-miR-25	10130.8	1.09963	0.137022	0.238505	0.978689	1	Candidate EC
cfa-miR-93	6335.5	1.05424	0.0762095	0.491232	0.978689	1	Candidate EC
cfa-let-7a	7115.17	1.36708	0.451097	0.000252536	0.0321984	0.0543968	Bonferroni ˂ 1
cfa-let-7g	4440.5	1.20068	0.263848	0.0509949	0.978689	1
cfa-miR-30d	3255.67	-1.22117	-0.288269	0.0295849	0.85202	1
cfa-let-7f	3625.5	1.50864	0.593247	1.93473e-06	0.000493356	0.000493356	Bonferroni ˂ 1
cfa-miR-339	2873.17	1.18527	0.245219	0.0732608	0.978689	1
cfa-miR-425	2648.17	1.11794	0.160849	0.264488	0.978689	1
cfa-miR-451	2555.5	1.06851	0.0956034	0.570654	0.978689	1
cfa-miR-23a	2110.83	-1.09126	-0.125999	0.497295	0.978689	1
cfa-miR-24	2075.67	-1.0266	-0.0378768	0.818973	0.994706	1
cfa-miR-29a	1852.17	-1.20017	-0.263235	0.19475	0.978689	1
cfa-miR-140	2065.33	1.07854	0.109085	0.578576	0.978689	1
cfa-miR-128	2090.67	1.06641	0.0927613	0.552674	0.978689	1
cfa-miR-150	1704.5	-1.19334	-0.25501	0.19439	0.978689	1
cfa-miR-142	1750.67	1.09459	0.130393	0.503024	0.978689	1
cfa-miR-21	1649.67	1.02018	0.0288236	0.870702	0.994706	1
cfa-miR-122	2367.33	1.54998	0.632246	0.00323429	0.206186	0.824743	Bonferroni ˂ 1
cfa-miR-8859a	1311.67	-1.00067	-0.000961302	0.995643	0.999042	1
cfa-miR-125a	1205.67	-1.03697	-0.0523674	0.824798	0.994706	1
cfa-miR-320	1098.33	-1.01317	-0.0188747	0.929102	0.994706	1
cfa-miR-342	1133.33	1.06699	0.0935481	0.545596	0.978689	1
cfa-miR-221	897.333	-1.22044	-0.287399	0.302234	0.978689	1
cfa-miR-146a	1163.33	1.12355	0.168064	0.487428	0.978689	1
cfa-miR-10b	810.667	-1.03885	-0.054981	0.855	0.994706	1
cfa-miR-125b	864.667	-1.01884	-0.0269297	0.917409	0.994706	1
cfa-miR-126	848.833	-1.06302	-0.0881699	0.720792	0.988946	1
cfa-miR-486-3p	995.833	1.03134	0.0445152	0.852759	0.994706	1
cfa-miR-26b	859.667	1.00021	0.000298985	0.999042	0.999042	1
cfa-miR-10a	772.5	-1.14032	-0.189444	0.526496	0.978689	1
cfa-miR-1306	961.833	-1.11402	-0.155772	0.574944	0.978689	1
cfa-miR-28	729	-1.0334	-0.0474019	0.84449	0.994706	1
cfa-miR-148a	796.333	-1.00718	-0.0103211	0.966866	0.999042	1
cfa-miR-29c	631.5	-1.19982	-0.262815	0.196437	0.978689	1
cfa-miR-192	740	1.10587	0.145184	0.571453	0.978689	1
cfa-miR-193a	607.167	-1.03679	-0.0521253	0.825201	0.994706	1
cfa-miR-199	570.667	-1.0781	-0.108492	0.634927	0.978689	1
cfa-miR-143	465.5	-1.3917	-0.476844	0.219276	0.978689	1
cfa-miR-197	520.167	1.00904	0.0129793	0.950424	0.999042	1
cfa-miR-660	504.167	1.17087	0.227585	0.307588	0.978689	1
cfa-miR-532	447.167	-1.1901	-0.251077	0.436526	0.978689	1
cfa-miR-205	509.667	-1.09302	-0.128324	0.557362	0.978689	1
cfa-miR-99a	408.167	-1.10835	-0.148418	0.603295	0.978689	1
cfa-miR-27a	424.167	-1.08893	-0.122916	0.583832	0.978689	1
cfa-miR-15b	501.333	1.06913	0.096439	0.677624	0.980052	1
cfa-miR-186	391.667	-1.17674	-0.2348	0.409428	0.978689	1
cfa-miR-27b	441.333	1.00102	0.00147642	0.994938	0.999042	1
cfa-let-7c	402.833	-1.3773	-0.461842	0.155135	0.978689	1
cfa-miR-26a	353.167	-1.1299	-0.176195	0.345355	0.978689	1
cfa-miR-326	376.333	1.0194	0.0277258	0.908988	0.994706	1
cfa-miR-1307	346.833	-1.01452	-0.0207984	0.936194	0.994706	1
cfa-miR-23b	305.833	-1.02987	-0.0424674	0.855615	0.994706	1
cfa-miR-103	399.5	1.42667	0.512647	0.0602753	0.978689	1
cfa-miR-361	280.5	-1.07035	-0.0980839	0.648515	0.978689	1
cfa-miR-145	237.667	-1.30073	-0.379319	0.155257	0.978689	1
cfa-miR-101	271.5	-1.05888	-0.082544	0.681028	0.980052	1
cfa-miR-378	254	1.16517	0.220538	0.394778	0.978689	1
cfa-miR-20a	205.167	-1.12594	-0.171136	0.357863	0.978689	1
cfa-miR-181a	186.833	-1.05984	-0.0838439	0.653141	0.978689	1
cfa-miR-1343	245.167	1.17118	0.227957	0.340063	0.978689	1
cfa-miR-375	209.833	-1.21871	-0.285351	0.196774	0.978689	1
cfa-miR-129	195.333	1.10248	0.140754	0.38815	0.978689	1
cfa-miR-7	227.667	1.25004	0.321978	0.148357	0.978689	1
cfa-miR-502	156	-1.01375	-0.0197078	0.930947	0.994706	1
cfa-miR-194	224	1.24268	0.313455	0.117043	0.978689	1
cfa-miR-30c	162	-1.01556	-0.0222727	0.909456	0.994706	1
cfa-miR-19b	155.5	1.15344	0.205946	0.339897	0.978689	1
cfa-miR-155	134.667	-1.00238	-0.00342434	0.985459	0.999042	1
cfa-miR-500	113.833	-1.14135	-0.190739	0.455487	0.978689	1
cfa-miR-365	124.5	-1.24736	-0.318876	0.208492	0.978689	1
cfa-miR-30a	110.667	-1.0711	-0.0990926	0.705891	0.988946	1
cfa-miR-184	127.5	-1.14043	-0.189582	0.396458	0.978689	1
cfa-miR-185	124.667	1.12194	0.165992	0.436388	0.978689	1
cfa-miR-148b	123.333	-1.1846	-0.244401	0.170314	0.978689	1
cfa-miR-574	97.5	-1.10444	-0.143313	0.531883	0.978689	1
cfa-miR-1836	94.3333	-1.10318	-0.141672	0.572429	0.978689	1
cfa-miR-328	101	-1.00555	-0.00798957	0.972809	0.999042	1
cfa-miR-22	92.1667	1.05387	0.0757032	0.747699	0.994706	1
cfa-miR-15a	102.833	1.16227	0.216948	0.372714	0.978689	1
cfa-miR-1271	81	-1.04229	-0.0597499	0.843261	0.994706	1
cfa-miR-107	83.8333	1.16822	0.224317	0.420946	0.978689	1
cfa-miR-203	76	-1.048	-0.0676359	0.83113	0.994706	1
cfa-miR-181b	56.3333	1.09881	0.135938	0.647899	0.978689	1
cfa-miR-19a	48.8333	-1.06572	-0.0918255	0.700662	0.988946	1
cfa-miR-1842	41.3333	-1.0716	-0.0997726	0.760568	0.994706	1
cfa-miR-503	46	1.04441	0.0626901	0.82004	0.994706	1
cfa-miR-383	46.5	-1.18813	-0.248692	0.278922	0.978689	1
cfa-miR-450b	46.5	1.14195	0.191504	0.380177	0.978689	1
cfa-miR-98	50.1667	1.11895	0.16214	0.604482	0.978689	1
cfa-miR-152	46	1.12999	0.176315	0.620705	0.978689	1
cfa-miR-92b	40.3333	1.03611	0.0511713	0.883303	0.994706	1
cfa-miR-874	43.5	1.08215	0.113903	0.66981	0.978689	1
cfa-miR-1	65.6667	1.18483	0.244675	0.544593	0.978689	1
cfa-miR-222	40	1.06377	0.0891897	0.757434	0.994706	1
cfa-miR-505	37	1.05945	0.0833194	0.721349	0.988946	1
cfa-miR-29b	33.3333	-1.07452	-0.103695	0.624361	0.978689	1
cfa-miR-99b	33.8333	1.08331	0.11544	0.585735	0.978689	1
cfa-miR-345	34.5	-1.01991	-0.0284419	0.880148	0.994706	1
cfa-miR-141	35.3333	-1.00374	-0.00539251	0.982869	0.999042	1
cfa-miR-551b	29.8333	-1.49343	-0.578633	0.0220073	0.801694	1
cfa-miR-1839	35.5	1.26341	0.337325	0.144305	0.978689	1
cfa-miR-340	29.8333	1.02749	0.0391305	0.844464	0.994706	1
cfa-miR-8859b	31	-1.20806	-0.272694	0.141334	0.978689	1
cfa-miR-671	30.6667	-1.30666	-0.385885	0.0537377	0.978689	1
cfa-let-7e	25.1667	-1.03979	-0.0562886	0.787623	0.994706	1
cfa-miR-200c	25.5	1.00143	0.00206542	0.993669	0.999042	1
cfa-miR-1838	25.5	-1.05764	-0.0808494	0.659882	0.978689	1
cfa-miR-130b	24.1667	-1.0161	-0.0230395	0.920012	0.994706	1
cfa-miR-331	25.6667	1.10018	0.137744	0.553014	0.978689	1
cfa-miR-206	52.3333	1.56544	0.646572	0.0900615	0.978689	1
cfa-miR-542	24.1667	1.0025	0.00360759	0.986276	0.999042	1
cfa-miR-218	21.3333	1.01281	0.0183658	0.944419	0.999042	1
cfa-miR-30b	18	-1.18502	-0.244909	0.374442	0.978689	1
cfa-miR-1844	20.8333	-1.44583	-0.5319	0.066498	0.978689	1
cfa-miR-195	21.6667	1.13553	0.183371	0.580825	0.978689	1
cfa-miR-652	19.8333	1.26735	0.341821	0.251224	0.978689	1
cfa-miR-190b	18.1667	-1.02348	-0.0334842	0.905479	0.994706	1
cfa-miR-210	15.5	-1.06879	-0.0959748	0.742802	0.994706	1
cfa-miR-30e	15.6667	1.02942	0.0418367	0.926039	0.994706	1
cfa-miR-499	18.1667	1.14698	0.19784	0.442844	0.978689	1
cfa-miR-421	16.3333	1.02373	0.0338326	0.934806	0.994706	1
cfa-miR-151	16.5	-1.26115	-0.334737	0.289446	0.978689	1
cfa-miR-133a	15.3333	-1.06573	-0.0918427	0.745158	0.994706	1
cfa-miR-371	14.6667	1.20421	0.268086	0.481528	0.978689	1
cfa-miR-18a	13.5	-1.20308	-0.266731	0.381532	0.978689	1
cfa-miR-363	13.3333	-1.02056	-0.0293611	0.929389	0.994706	1
cfa-miR-1840	15.5	-1.06631	-0.0926327	0.830244	0.994706	1
cfa-miR-196b	12.6667	1.0475	0.0669558	0.806139	0.994706	1
cfa-miR-187	14.6667	1.32294	0.403752	0.40854	0.978689	1
cfa-miR-885	10.6667	-1.45853	-0.544514	0.261321	0.978689	1
cfa-miR-183	11.1667	-1.26011	-0.333546	0.294023	0.978689	1
cfa-miR-362	10.8333	-1.26299	-0.336841	0.367798	0.978689	1
cfa-miR-133c	9.5	-1.08946	-0.123607	0.756599	0.994706	1
cfa-miR-144	16.8333	1.70541	0.770118	0.08514	0.978689	1
cfa-miR-324	14	1.61899	0.695094	0.0376519	0.872839	1
cfa-miR-224	10.6667	1.12848	0.174378	0.734873	0.994706	1
cfa-miR-409	10	-1.41234	-0.498086	0.31706	0.978689	1
cfa-miR-374a	9.5	1.07668	0.106593	0.810759	0.994706	1
cfa-miR-381	8.33333	1.20754	0.272068	0.556502	0.978689	1
cfa-miR-146b	6.66667	-1.02486	-0.035427	0.9535	0.999042	1
cfa-miR-181d	8	-1.47092	-0.55672	0.271241	0.978689	1
cfa-miR-214	10.3333	1.42046	0.506362	0.245448	0.978689	1
cfa-miR-1249	9.16667	-2.12051	-1.08441	0.00278506	0.206186	0.710189
cfa-miR-34a	8.16667	-1.09365	-0.129156	0.762376	0.994706	1
cfa-miR-8865	8	-1.14584	-0.1964	0.637727	0.978689	1
cfa-miR-127	8.33333	1.1941	0.255919	0.628049	0.978689	1
cfa-miR-1841	5.83333	-1.08179	-0.113421	0.855449	0.994706	1
cfa-miR-130a	7.16667	-1.10785	-0.147765	0.690614	0.983836	1
cfa-miR-664	8.16667	-1.46277	-0.548699	0.10048	0.978689	1
cfa-miR-32	11	-1.13826	-0.186835	0.718232	0.988946	1
cfa-miR-432	7.33333	-1.17926	-0.237879	0.647435	0.978689	1
cfa-miR-106b	5.83333	-1.10516	-0.144255	0.795052	0.994706	1
cfa-miR-132	6.16667	-2.13913	-1.09703	0.0144396	0.613683	1
cfa-miR-350	5.33333	-1.36271	-0.446482	0.31356	0.978689	1
cfa-miR-1301	5.16667	-1.00469	-0.00675273	0.987307	0.999042	1
cfa-miR-301a	6.66667	1.25653	0.329448	0.52836	0.978689	1
cfa-miR-489	4.66667	-1.05894	-0.082625	0.851667	0.994706	1
cfa-miR-181c	4.83333	-1.4325	-0.518531	0.230673	0.978689	1
cfa-miR-429	5.66667	1.14914	0.200554	0.617059	0.978689	1
cfa-miR-497	7.33333	1.98862	0.991767	0.0334126	0.85202	1
cfa-miR-590	5.16667	1.14986	0.201458	0.646889	0.978689	1
cfa-miR-1296	5.33333	-1.77283	-0.826057	0.0683027	0.978689	1
cfa-miR-454	9.5	2.01809	1.01299	0.0302644	0.85202	1
cfa-miR-200b	6.16667	1.57217	0.652757	0.120087	0.978689	1
cfa-miR-182	5.33333	-3.68944	-1.8834	0.00430251	0.219428	1
cfa-miR-1835	3.83333	-1.05623	-0.0789202	0.885702	0.994706	1
cfa-miR-95	3.16667	-1.03787	-0.0536304	0.924436	0.994706	1
cfa-miR-31	7.83333	2.75293	1.46097	0.0982066	0.978689	1
cfa-miR-193b	6	1.52607	0.60982	0.190425	0.978689	1
cfa-miR-483	4	-1.0427	-0.0603231	0.900251	0.994706	1
cfa-miR-139	3.5	-1.10085	-0.138615	0.785107	0.994706	1
cfa-miR-769	3.83333	-1.29198	-0.369582	0.509554	0.978689	1
cfa-miR-374b	3.16667	1.28761	0.364701	0.517429	0.978689	1
cfa-miR-133b	2.66667	-1.00457	-0.00658353	0.990647	0.999042	1
cfa-miR-379	3.5	1.28703	0.364041	0.550211	0.978689	1
cfa-miR-424	2.5	-1.45262	-0.538653	0.375325	0.978689	1
cfa-miR-149	2	-1.19019	-0.251196	0.704551	0.988946	1
cfa-miR-628	1.83333	-1.43872	-0.524788	0.513014	0.978689	1
cfa-miR-20b	2.83333	1.05513	0.0774245	0.895831	0.994706	1
cfa-miR-188	2.66667	1.4268	0.512781	0.369913	0.978689	1
cfa-miR-9	2.66667	1.66447	0.735066	0.273907	0.978689	1
cfa-miR-134	2	-1.72738	-0.788587	0.275512	0.978689	1
cfa-miR-330	1.33333	-1.11322	-0.154742	0.832448	0.994706	1
cfa-miR-6529	1.5	-1.39719	-0.482523	0.513632	0.978689	1
cfa-miR-8803	1.5	-2.94323	-1.5574	0.0779375	0.978689	1
cfa-miR-33a	1.83333	-1.3972	-0.482534	0.532165	0.978689	1
cfa-miR-335	2.5	1.3924	0.477575	0.401528	0.978689	1
cfa-miR-8903	1.83333	-1.46241	-0.548347	0.467775	0.978689	1
cfa-miR-1843	1.33333	-2.06874	-1.04876	0.244882	0.978689	1
cfa-miR-200a	1.33333	1.27492	0.350403	0.658621	0.978689	1
cfa-miR-204	1.33333	-1.25001	-0.321942	0.66132	0.978689	1
cfa-miR-215	1.16667	-1.25926	-0.33258	0.665407	0.978689	1
cfa-miR-323	1.5	1.49828	0.583306	0.44922	0.978689	1
cfa-miR-494	1.83333	-1.35968	-0.443271	0.607201	0.978689	1
cfa-miR-190a	1.66667	1.47111	0.556903	0.456037	0.978689	1
cfa-miR-17	1.66667	1.643	0.716335	0.346234	0.978689	1
cfa-miR-504	1	-1.36908	-0.453209	0.661424	0.978689	1
cfa-miR-802	1.66667	1.49009	0.575398	0.447871	0.978689	1
cfa-miR-1468	1.16667	-1.7399	-0.799002	0.450635	0.978689	1
cfa-miR-2114	0.833333	-1.16893	-0.225191	0.847845	0.994706	1
cfa-miR-338	1	-1.1171	-0.159753	0.847207	0.994706	1
cfa-miR-219-5p	1.33333	1.72029	0.782652	0.352998	0.978689	1
cfa-miR-551a	1.16667	-1.14746	-0.198443	0.806108	0.994706	1
cfa-miR-485	0.833333	-2.78959	-1.48005	0.249967	0.978689	1
cfa-miR-376a	0.833333	2.54862	1.34971	0.289091	0.978689	1
cfa-let-7d	1.33333	2.58672	1.37112	0.134319	0.978689	1
cfa-miR-135a-5p	1	1.12049	0.164129	0.844035	0.994706	1
cfa-miR-138a	0.5	1.1226	0.166841	0.876633	0.994706	1
cfa-miR-217	0.666667	-1.76086	-0.816279	0.460704	0.978689	1
cfa-miR-196a	1.33333	2.87543	1.52378	0.146733	0.978689	1
cfa-miR-106a	0.5	-4.59117	-2.19886	0.220126	0.978689	1
cfa-miR-208b	0.5	-1.38339	-0.468209	0.684115	0.980052	1
cfa-miR-3958	0.5	-2.19751	-1.13587	0.389711	0.978689	1
cfa-miR-491	0.5	1.34775	0.430548	0.713027	0.988946	1
cfa-miR-124	0.5	-1.79868	-0.846935	0.462735	0.978689	1
cfa-miR-18b	0.5	-3.65826	-1.87116	0.297437	0.978689	1
cfa-miR-96	0.5	-2.48282	-1.31198	0.320498	0.978689	1
cfa-miR-450a	0.666667	-1.01499	-0.0214699	0.983754	0.999042	1
cfa-miR-329b	0.333333	-3.1706	-1.66476	0.367798	0.978689	1
cfa-miR-369	0.5	1.47515	0.560862	0.629993	0.978689	1
cfa-miR-487b	0.5	2.17128	1.11855	0.410118	0.978689	1
cfa-miR-592	0.166667	-1.11104	-0.151916	0.922825	0.994706	1
cfa-miR-147	0.5	1.69618	0.762289	0.570905	0.978689	1
cfa-miR-216a	0.666667	1.66834	0.73841	0.504143	0.978689	1
cfa-miR-455	0.666667	2.25759	1.17478	0.368205	0.978689	1
cfa-miR-105a	0.5	4.4269	2.1463	0.258573	0.978689	1
cfa-miR-299	0.333333	-4.21063	-2.07404	0.260861	0.978689	1
cfa-miR-202	0.333333	-1.54539	-0.62797	0.653366	0.978689	1
cfa-miR-216b	0.166667	-2.17094	-1.11832	0.571011	0.978689	1
cfa-miR-452	0.166667	-2.3505	-1.23297	0.531795	0.978689	1
cfa-miR-708	0.166667	-1.15781	-0.211404	0.892193	0.994706	1
cfa-miR-2483	0.166667	2.06892	1.04887	0.612576	0.978689	1
cfa-miR-433	0.166667	-1.79712	-0.845689	0.671649	0.978689	1
cfa-miR-301b	0.5	2.8183	1.49482	0.26774	0.978689	1
cfa-miR-8799d	0.166667	-2.17094	-1.11832	0.571011	0.978689	1
cfa-miR-8799c	0.166667	-2.3505	-1.23297	0.531795	0.978689	1
cfa-miR-8890	0.166667	-1.79712	-0.845689	0.671649	0.978689	1
cfa-miR-506	0.166667	-2.06917	-1.04905	0.595638	0.978689	1
cfa-miR-493	0.166667	-2.17094	-1.11832	0.571011	0.978689	1
cfa-miR-135a-3p	0.833333	3.42965	1.77806	0.160353	0.978689	1
cfa-miR-137	0.166667	-2.17094	-1.11832	0.571011	0.978689	1
cfa-miR-211	0.166667	2.06892	1.04887	0.612576	0.978689	1
cfa-miR-377	0.166667	2.25329	1.17203	0.569569	0.978689	1
cfa-miR-411	0.166667	2.60962	1.38384	0.500715	0.978689	1
cfa-miR-544	0.166667	2.25329	1.17203	0.569569	0.978689	1
cfa-miR-8876	0.666667	7.28977	2.86587	0.124753	0.978689	1
cfa-miR-545	0.166667	2.60962	1.38384	0.500715	0.978689	1
cfa-miR-889	0.166667	2.60962	1.38384	0.500715	0.978689	1
