# Supplementary material for: Identification of Appropriate Endogenous Controls for Circulating miRNA Quantification in Working Dogs under Physiological Stress Conditions
Source: Animals (Basel). 2023 Feb 6;13(4):576. doi: 10.3390/ani13040576 (PMC9951723; doi:10.3390/ani13040576)
Supplement: Supplementary file 1 [file animals-13-00576-s001.zip › Table S2 - EC expression stability.xlsx]

## Sheet: Delta CT
	Gene stability by Delta CT method
	Silver, N., Best, S., Jiang, J. et al. Selection of housekeeping genes for gene expression studies in human reticulocytes using real-time PCR. BMC Molecular Biol 7, 33 (2006). https://doi.org/10.1186/1471-2199-7-33
	T0
		MiRNA	Average of SD
	MOST STABLE	cfa-miR-16	2.11
		cfa-miR-191	3.22
		cfa-miR-320	3.31
		cfa-miR-93	3.31
		cfa-let-7b	3.56
		cfa-miR-423a	5.24
		cfa-miR-25	5.62
		cfa-miR-486	5.83
		cfa-miR-223	7.65
	LEAST STABLE	cfa-miR-92a	8.74
	T1
		MiRNA	Average of SD
	MOST STABLE	cfa-miR-191	1.14
		cfa-miR-423a	1.15
		cfa-let-7b	1.17
		cfa-miR-16	1.18
		cfa-miR-223	1.25
		cfa-miR-93	1.26
		cfa-miR-486	1.28
		cfa-miR-320	1.29
		cfa-miR-92a	1.37
	LEAST STABLE	cfa-miR-25	1.50

## Sheet: Bestkeeper
	Gene stability by BestKeeper method
	Pfaffl, M.W., Tichopad, A., Prgomet, C. et al. Determination of stable housekeeping genes, differentially regulated target genes and sample integrity: BestKeeper – Excel-based tool using pair-wise correlations. Biotechnology Letters 26, 509–515 (2004). https://doi.org/10.1023/B:BILE.0000019559.84305.47
	T0				Gene stability by Best Keeper
		MiRNAs	Gene stability			cfa-miR-486	cfa-miR-16	cfa-miR-92a	cfa-miR-191	cfa-miR-223	cfa-miR-423a	cfa-let-7b	cfa-miR-25	cfa-miR-93	cfa-miR-320		Pearson correlation coefficient ( r ) by BEST KEEPER
	MOST STABLE	cfa-miR-25	0.44		n	12	12	12	12	12	12	12	12	12	12			cfa-miR-486	cfa-miR-16	cfa-miR-92a	cfa-miR-191	cfa-miR-223	cfa-miR-423a	cfa-let-7b	cfa-miR-25	cfa-miR-93	cfa-miR-320
		cfa-miR-486	0.44		geo Mean [CP]	26.66	25.73	27.69	23.98	27.60	23.71	23.03	26.66	32.64	29.88		cfa-miR-16	0.175	-	-	-	-	-	-	-	-	-
		cfa-miR-191	0.67		AR Mean [CP]	26.67	25.75	27.75	24.00	27.67	23.75	23.08	26.67	32.67	29.92		p-value	0.587	-	-	-	-	-	-	-	-	-
		cfa-miR-16	0.83		min [CP]	26.00	24.00	24.00	22.00	24.00	22.00	20.00	26.00	30.00	27.00		cfa-miR-92a	0.495	0.797	-	-	-	-	-	-	-	-
		cfa-miR-93	0.94		max [CP]	27.00	27.00	30.00	25.00	30.00	26.00	25.00	27.00	35.00	32.00		p-value	0.102	0.002	-	-	-	-	-	-	-	-
		cfa-miR-320	1.13		std dev [+/- CP]	0.44	0.83	1.38	0.67	1.56	1.17	1.25	0.44	0.94	1.13		cfa-miR-191	0.354	0.825	0.793	-	-	-	-	-	-	-
		cfa-miR-423a	1.17		CV [% CP]	1.67	3.24	4.95	2.78	5.62	4.91	5.42	1.67	2.89	3.76		p-value	0.260	0.001	0.002	-	-	-	-	-	-	-
		cfa-let-7b	1.25		min [x-fold]	-1.58	-3.32	-12.91	-3.94	-12.12	-3.27	-8.19	-1.58	-6.24	-7.34		cfa-miR-223	0.344	0.875	0.792	0.928	-	-	-	-	-	-
		cfa-miR-92a	1.38		max [x-fold]	1.26	2.41	4.96	2.03	5.28	4.90	3.91	1.26	5.12	4.36		p-value	0.274	0.001	0.002	0.001	-	-	-	-	-	-
	LEAST STABLE	cfa-miR-223	1.56		std dev [+/- x-fold]	1.36	1.78	2.59	1.59	2.94	2.24	2.38	1.36	1.92	2.18		cfa-miR-423a	0.124	0.711	0.501	0.528	0.777	-	-	-	-	-
																	p-value	0.700	0.010	0.097	0.078	0.003	-	-	-	-	-
					Pearson correlation coefficient ( r )												cfa-let-7b	0.157	0.785	0.693	0.668	0.836	0.910	-	-	-	-
					BestKeeper vs.	cfa-miR-486	cfa-miR-16	cfa-miR-92a	cfa-miR-191	cfa-miR-223	cfa-miR-423a	cfa-let-7b	cfa-miR-25	cfa-miR-93	cfa-miR-320		p-value	0.625	0.003	0.012	0.018	0.001	0.001	-	-	-	-
					coeff. of corr. [r]	0.348	0.924	0.862	0.891	0.944	0.897	0.945	0.001	0.898	0.952		cfa-miR-25	-0.125	-0.350	-0.495	-0.354	-0.313	-0.249	-0.433	-	-	-
					p-value	0.268	0.001	0.001	0.001	0.001	0.001	0.001	0.796	0.001	0.001		p-value	0.699	0.265	0.102	0.260	0.323	0.436	0.160	-	-	-
																	cfa-miR-93	0.094	0.794	0.636	0.735	0.839	0.799	0.863	-0.189	-	-
																	p-value	0.770	0.002	0.026	0.006	0.001	0.002	0.001	0.556	-	-
																	cfa-miR-320	0.190	0.784	0.774	0.698	0.873	0.859	0.935	-0.266	0.846	-
																	p-value	0.555	0.003	0.003	0.012	0.001	0.001	0.001	0.404	0.001	-
	T1				Gene stability by Best Keeper
		MiRNAs	Gene stability			cfa-miR-486	cfa-miR-16	cfa-miR-92a	cfa-miR-191	cfa-miR-223	cfa-miR-423a	cfa-let-7b	cfa-miR-25	cfa-miR-93	cfa-miR-320		Pearson correlation coefficient ( r ) by BEST KEEPER
	MOST STABLE	cfa-miR-25	0.46		n	12	12	12	12	12	12	12	12	12	12			cfa-miR-486	cfa-miR-16	cfa-miR-92a	cfa-miR-191	cfa-miR-223	cfa-miR-423a	cfa-let-7b	cfa-miR-25	cfa-miR-93	cfa-miR-320
		cfa-miR-486	0.56		geo Mean [CP]	26.66	26.31	24.54	27.97	27.71	30.06	23.05	29.91	32.32	23.90		cfa-miR-16	0.038	-	-	-	-	-	-	-	-	-
		cfa-miR-320	0.76		AR Mean [CP]	26.67	26.33	24.58	28.00	27.75	30.08	23.08	29.92	32.33	23.92		p-value	0.907	-	-	-	-	-	-	-	-	-
		cfa-miR-93	0.78		min [CP]	26.00	24.00	22.00	26.00	24.00	28.00	21.00	29.00	31.00	23.00		cfa-miR-92a	-0.161	0.853	-	-	-	-	-	-	-	-
		cfa-miR-423a	0.93		max [CP]	28.00	28.00	27.00	30.00	30.00	32.00	25.00	31.00	34.00	25.00		p-value	0.617	0.001	-	-	-	-	-	-	-	-
		cfa-let-7b	0.94		std dev [+/- CP]	0.56	1.00	1.18	1.00	1.13	0.93	0.94	0.46	0.78	0.76		cfa-miR-191	-0.218	0.751	0.739	-	-	-	-	-	-	-
		cfa-miR-191	1.00		CV [% CP]	2.08	3.80	4.80	3.57	4.05	3.09	4.09	1.53	2.41	3.19		p-value	0.496	0.005	0.006	-	-	-	-	-	-	-
		cfa-miR-16	1.00		min [x-fold]	-1.58	-4.95	-5.83	-3.93	-13.08	-4.18	-4.15	-1.88	-2.50	-1.87		cfa-miR-223	0.181	0.813	0.724	0.828	-	-	-	-	-	-
		cfa-miR-223	1.13		max [x-fold]	2.53	3.23	5.49	4.08	4.89	3.83	3.86	2.13	3.20	2.14		p-value	0.574	0.001	0.008	0.001	-	-	-	-	-	-
	LEAST STABLE	cfa-miR-92a	1.18		std dev [+/- x-fold]	1.47	2.00	2.27	2.00	2.18	1.91	1.92	1.37	1.71	1.70		cfa-miR-423a	-0.080	0.486	0.347	0.793	0.720	-	-	-	-	-
																	p-value	0.805	0.109	0.269	0.002	0.008	-	-	-	-	-
					Pearson correlation coefficient ( r )												cfa-let-7b	-0.075	0.516	0.427	0.860	0.724	0.939	-	-	-	-
					BestKeeper vs.	cfa-miR-486	cfa-miR-16	cfa-miR-92a	cfa-miR-191	cfa-miR-223	cfa-miR-423a	cfa-let-7b	cfa-miR-25	cfa-miR-93	cfa-miR-320		p-value	0.817	0.086	0.166	0.001	0.008	0.001	-	-	-	-
					coeff. of corr. [r]	0.168	0.828	0.741	0.885	0.955	0.803	0.813	0.001	0.558	0.447		cfa-miR-25	0.348	-0.516	-0.699	-0.425	-0.374	-0.224	-0.210	-	-	-
					p-value	0.602	0.001	0.006	0.001	0.001	0.002	0.001	0.226	0.059	0.146		p-value	0.268	0.086	0.011	0.168	0.231	0.484	0.512	-	-	-
																	cfa-miR-93	0.472	0.500	0.554	0.217	0.538	0.211	0.199	-0.368	-	-

## Sheet: Normfinder
	Gene stability by NormFinder method
	Andersen CL, Jensen JL, Ørntoft TF. Normalization of real-time quantitative reverse transcription-PCR data: a model-based variance estimation approach to identify genes suited for normalization, applied to bladder and colon cancer data sets. Cancer Res. 2004 Aug 1;64(15):5245-50. doi: 10.1158/0008-5472.CAN-04-0496. PMID: 15289330.
	T0
		MiRNA name	Stability value
	MOST STABLE	cfa-miR-16	0.424
		cfa-miR-191	0.552
		cfa-miR-93	0.566
		cfa-miR-320	0.709
		cfa-let-7b	0.722
		cfa-miR-423a	0.852
		cfa-miR-223	1045
		cfa-miR-486	1098
		cfa-miR-92a	1215
	LEAST STABLE	cfa-miR-25	1439
	T1
		MiRNA name	Stability value
	MOST STABLE	cfa-miR-191	0.737
		cfa-miR-423a	0.741
		cfa-miR-16	0.767
		cfa-let-7b	0.800
		cfa-miR-93	0.864
		cfa-miR-223	0.906
		cfa-miR-320	0.927
		cfa-miR-486	0.948
		cfa-miR-92a	1099
	LEAST STABLE	cfa-miR-25	1268

## Sheet: Genorm
	Gene stability by Genorm method
	Vandesompele, J., De Preter, K., Pattyn, F. et al. Accurate normalization of real-time quantitative RT-PCR data by geometric averaging of multiple internal control genes. Genome Biol 3, research0034.1 (2002). https://doi.org/10.1186/gb-2002-3-7-research0034
	T0
		MiRNA name	Stability value
	MOST STABLE	cfa-let-7b | cfa-miR-320	0.577
		cfa-miR-423a	0.688
		cfa-miR-93	0.770
		cfa-miR-16	0.847
		cfa-miR-191	0.907
		cfa-miR-223	0.965
		cfa-miR-92a	1058
		cfa-miR-486	1146
	LEAST STABLE	cfa-miR-25	1239
	T1
		MiRNA name	Stability value
	MOST STABLE	cfa-let-7b | cfa-miR-320	0.426
		cfa-miR-191	0.629
		cfa-miR-223	0.817
		cfa-miR-16	0.912
		cfa-miR-92a	0.996
		cfa-miR-93	1086
		cfa-miR-423a	1156
		cfa-miR-486	1198
	LEAST STABLE	cfa-miR-25	1258
		MOST STABLE
		fa-miR-16 | cfa-miR-92a	cfa-miR-191	cfa-miR-223

## Sheet: RefFinder
	Gene stability by RefFinder
	Xie F, Xiao P, Chen D, Xu L, Zhang B. miRDeepFinder: a miRNA analysis tool for deep sequencing of plant small RNAs. Plant Mol Biol. 2012 Jan 31. doi: 10.1007/s11103-012-9885-2. Epub ahead of print. PMID: 22290409.
	T0
	Genes	Geomean of ranking values
	cfa-miR-16	2.11			T0 - RefFinder ranking order
	cfa-miR-191	3.22					Better				Good					Average
	cfa-miR-320	3.31			Method		1	2	3	4	5	6	7	8	9	10
	cfa-miR-93	3.31			Delta CT		cfa-miR-16	cfa-miR-93	cfa-miR-191	cfa-let-7b	cfa-miR-320	cfa-miR-423a	cfa-miR-223	cfa-miR-486	cfa-miR-92a	cfa-miR-25
	cfa-let-7b	3.56			BestKeepeer		cfa-miR-25	cfa-miR-486	cfa-miR-191	cfa-miR-16	cfa-miR-93	cfa-miR-320	cfa-miR-423a	cfa-let-7b	cfa-miR-92a	cfa-miR-223
	cfa-miR-423a	5.24			NormFinder		cfa-miR-16	cfa-miR-191	cfa-miR-93	cfa-miR-320	cfa-let-7b	cfa-miR-423a	cfa-miR-223	cfa-miR-486	cfa-miR-92a	cfa-miR-25
	cfa-miR-25	5.62			GeNorm		cfa-let-7b		cfa-miR-423a	cfa-miR-93	cfa-miR-16	cfa-miR-191	cfa-miR-223	cfa-miR-92a	cfa-miR-486	cfa-miR-25
	cfa-miR-486	5.83					cfa-miR-320
	cfa-miR-223	7.65			Comprehensive ranking		cfa-miR-16	cfa-miR-191	cfa-miR-320	cfa-miR-93	cfa-let-7b	cfa-miR-423a	cfa-miR-25	cfa-miR-486	cfa-miR-223	cfa-miR-92a
	cfa-miR-92a	8.74
	T1
	Genes	Geomean of ranking values
	cfa-miR-320	2.11			T1 - RefFinder ranking order
	cfa-miR-191	2.14					Better				Good					Average
	cfa-let-7b	2.91			Method		1	2	3	4	5	6	7	8	9	10
	cfa-miR-16	4.68			Delta CT		cfa-miR-191	cfa-miR-320	cfa-let-7b	cfa-miR-16	cfa-miR-223	cfa-miR-93	cfa-miR-486	cfa-miR-423a	cfa-miR-92a	cfa-miR-25
	cfa-miR-93	5.38			BestKeepeer		cfa-miR-25	cfa-miR-486	cfa-miR-423a	cfa-miR-93	cfa-miR-320	cfa-let-7b	cfa-miR-191	cfa-miR-16	cfa-miR-223	cfa-miR-92a
	cfa-miR-25	5.62			NormFinder		cfa-miR-191	cfa-miR-320	cfa-miR-16	cfa-let-7b	cfa-miR-93	cfa-miR-223	cfa-miR-423a	cfa-miR-486	cfa-miR-92a	cfa-miR-25
	cfa-miR-486	5.63			GeNorm		cfa-let-7b		cfa-miR-191	cfa-miR-223	cfa-miR-16	cfa-miR-92a	cfa-miR-93	cfa-miR-423a	cfa-miR-486	cfa-miR-25
	cfa-miR-223	5.73					cfa-miR-320
	cfa-miR-423a	6.05			Comprehensive ranking		cfa-miR-320	cfa-miR-191	cfa-let-7b	cfa-miR-16	cfa-miR-93	cfa-miR-25	cfa-miR-486	cfa-miR-223	cfa-miR-423a	cfa-miR-92a
	cfa-miR-92a	8.35
